# Supplementary material for: The Ventilatory Ratio as a Predictor of Successful Weaning from a Veno-Venous Extracorporeal Membrane Oxygenator
Source: J Clin Med. 2024 Jun 27;13(13):3758. doi: 10.3390/jcm13133758 (PMC11242634; doi:10.3390/jcm13133758)
Supplement: Supplementary file 1 [file jcm-13-03758-s001.zip]

Archive with 1 entries (1 files):
- jcm-2981374-supplementary.pdf
